# Supplementary material for: Sociodemographic Factors Associated with the Level of Knowledge of Early Postpartum Women about Oral Health Prevention in Infants Aged 0 to 2 Years Old: A Cross-Sectional Study under a Multivariable Analysis
Source: Int J Environ Res Public Health. 2023 Jan 19;20(3):1881. doi: 10.3390/ijerph20031881 (PMC9914894; doi:10.3390/ijerph20031881)
Supplement: Supplementary file 1 [file ijerph-20-01881-s001.zip]

Archive with 1 entries (1 files):
- ijerph-2133532-supplementary.pdf
